# Supplementary material for: SARS-CoV-2 viral entry and replication is impaired in Cystic Fibrosis airways due to ACE2 downregulation
Source: Nat Commun. 2023 Jan 10;14:132. doi: 10.1038/s41467-023-35862-0 (PMC9830623; doi:10.1038/s41467-023-35862-0)
Supplement: Supplementary file 4 — Source Data [file 41467_2023_35862_MOESM4_ESM.xlsx]

## Sheet: Fig. 1a
	ACE2 mRNA expression
	hNECs	CF hNECs
	0.9	-2.06
	1.1	-1.17

## Sheet: Fig. 1b
				ACE2 mRNA expression
				hBECs	CF hBECs
				0.89	2.87
				1.13	-1.15
				1.35	-2.16
				0.86	-1.05
				1.19	-1.06
				0.73	-1.14

## Sheet: Fig. 1e
		Densitometry quatification of ACE2 protein
		hNECs	CF hNECs
		1.84	0.42
		1.85	0.5

## Sheet: Fig. 1f
	Densitometry quatification of ACE2 protein
	hBECs	CF hBECs	hBECs + CFTR(inh)-172
	0.762	0.216	1.618
	1.302	0.893	1.439
	0.561	0.086	1.439
	1.05	0.194	0.263

## Sheet: Fig. 2b
	Densitometry quatification of CFTR (band C) protein
	Alter	SH3	Calu-3
	1.6	0.25	1.99
	1.4	0.1	1.4
	1.74	0.33	1.83

## Sheet: Fig. 2c
	Densitometry quatification of ACE2 protein
	Alter	SH3	Calu-3
	1.29	0.49	1.14
	1.3	0.1	1.43
	1.4	0.18	1.59

## Sheet: Fig. 2e
	Densitometry quatification of ACE2 protein
	16HBE14o-	16HBE (W1282X)	16HBE (G542X)	16HBE14o- + CFTR(inh)-172
	1.09002	0.011	0.302841	0.597206
	0.90448	0.012	0.10336	0.516118
	1.15179	0.31334	0.199885	1.80473

## Sheet: Fig. 2g
	Densitometry quatification of ACE2 protein
	16HBE14o-	CFBE41o- (null)	CFBE41o- (F508del)	CFBE41o- (WT)
	2.36684	0.02	6.11636	4.51999
	1.09028	0.03	2.95352	2.01085
	1.89507	0.05052	1.2304	0.640909
	5.15377	0.306717	4.67285	1.83142
	0.553857	0.2	3.76452	1.41781
	0.643845	0.1	8.67208	1.44438

## Sheet: Fig. 3b
	ACE2					CFTR
	CFBE41o- (null)	CFBE41o- (WT)	CFBE41o- (F508del)	16HBE14o-		16HBE14o-	CFBE41o- (WT)	CFBE41o- (F508del)
	0.482305	1.82106	0.569653	1.41163		0.925221	2.43883	0.946088
	0.577323	1.40035	0.554312	1.27171		0.513875	2.16347	0.704645
	1.01512	1.71871	0.363239	0.784597		0.715266	2.2023	0.405085
	0.381762	2.66737	0.704057	2.08263		0.254192	1.39043	0.747329
	0.452619	2.39837	0.543801	1.38355		0.673889	2.2949	0.753955
	0.423824	3.21974	0.541004	1.17157		1.50467	4.32725	0.332411
	0.413766	1.99666	0.671319	0.692535		1.04658	0.977397	0.418414
	0.475015	2.01899	0.513209	2.259		1.38082	1.38579	0.450316
	0.238047	1.83771	0.536137	2.85557		0.40303	5.95996	0.236491
	0.381195	2.04283	0.708541	1.36048		2.07725	3.552	0.202009
	0.291288	3.63337	0.680213	1.75869		1.09822	1.47283	0.24368
	0.262736	2.22365	0.383481	2.77269		1.42434	3.20046	0.32767
	0.431532	2.484	0.592275	2.60502		1.17603	4.17792	0.333514
	0.440996	1.82595	0.625801	0.828077		1.56619	3.29888	0.497357
	0.338772	2.59484	0.601359	2.29741		1.16148	3.24772	0.485427
	0.454259	1.85844	0.468012	1.65753		1.88171	5.18852	0.504647
	0.467014	1.82786	0.302878	1.63216		1.08547	6.11322	0.228
	0.519157	1.24833	1.29553	2.12842		1.47762	4.94025	0.219785
	0.582507	2.83445	0.520284	1.50834		1.88771	3.39899	0.598954
	0.739619	6.21462	0.50946	1.43473		1.22503	1.91839	0.103742
	0.409147	1.15395	0.492577	2.46655		1.38142	1.72664	0.373326
	0.308308	2.27115	0.426199	2.5174		0.825724	1.77621	0.43938
	0.712251	5.51752	0.355441	1.0529		1.09382	1.71097	0.183676
	0.549682		0.225745	1.93805		1.05941	3.89465	0.148131
	0.813338		0.569784	1.14338		1.08923	2.35081	0.0941977
	0.532114		0.468314	1.3915		0.67444	1.76522	0.0259047
	0.750405		0.454759			0.722856	3.05778	0.211835
	0.422377		0.38767			1.09894	1.32413	0.530384
	0.297619		0.308983			1.97806	1.70362
	0.719656		0.185637				1.58758
	0.200343		0.281143				2.32477
	0.392125						1.89729

## Sheet: Fig. 3c
	CFBE41o- (WT)
	ACE2	ACE2 + CFTR(inh)-172	CFTR	CFTR + CFTR(inh)-172
	1.91406	3.16316	1.72168	3.16316
	2.44697	3.60929	1.80907	3.60929
	2.39072	2.63843	1.48419	2.63843
	1.0286	2.28615	1.2291	2.28615
	1.46209	3.53594	1.18065	3.53594
	1.99688	1.64705	2.36339	1.64705
	2.29375	2.72131	1.17789	2.72131
	3.9572	3.54056	2.44556	3.54056
	3.51765	2.07465	1.80207	2.07465
	3.54994	3.4167	2.11792	3.4167
	3.32828	3.96804	4.29691	2.77379
	3.98167	2.53622	3.27686	2.53622
	3.52486	3.925	2.53167	2.71386
	2.99569	3.69807	2.52548	3.69807
	2.85033	2.09578	4.67934	2.09578
	1.70122	3.7163	4.0853	3.7163
	2.2984	1.81478	1.91865	1.81478
	3.52671	2.28796	4.97949	2.28796
	2.03799	2.14705	2.3262	2.14705
	2.12049	3.24367	4.57348	3.24367
	2.51873	2.52563	1.60227	2.52563
	2.55292	3.63877	1.31953	3.63877
	1.8533	2.28832	1.5323	2.28832
	3.17817		0.68525
	3.54914		3.06192
	3.46623		2.50533
	1.80224		1.53042
	2.8954		2.40234
	1.77508		2.84147
			2.97415

[truncated: 27 more sheets: Fig. 4b, Fig. 5b, Fig. 6a, Fig. 6d, Fig. 6e, Fig. 6f, Fig. 6g, Fig. 6i, Fig. 6j, Fig. 6k, Fig, 7b, Fig. 7c, Fig. 7d, Fig. 7e, Suppl. Fig 1a, Suppl. Fig. 1b, Suppl. Fig. 1c, Suppl. Fig 1d, Suppl. Fig. 1e, Suppl. Fig. 1f …]
